# Supplementary material for: In Vitro Cultures and Volatile Organic Compound Production in Chiliadenus montanus (Vhal.) Brullo
Source: Plants (Basel). 2022 May 17;11(10):1326. doi: 10.3390/plants11101326 (PMC9148159; doi:10.3390/plants11101326)
Supplement: Supplementary file 1 [file plants-11-01326-s001.zip]

Archive with 1 entries (1 files):
- plants-1690538-supplementary.pdf
